# Supplementary material for: Ethanolic Extract of Glycine Semen Preparata Prevents Oxidative Stress-Induced Muscle Damage in C2C12 Cells and Alleviates Dexamethasone-Induced Muscle Atrophy and Weakness in Experimental Mice
Source: Antioxidants (Basel). 2025 Jul 18;14(7):882. doi: 10.3390/antiox14070882 (PMC12292089; doi:10.3390/antiox14070882)
Supplement: Supplementary file 1 [file antioxidants-14-00882-s001.zip]

Archive with 1 entries (1 files):
- antioxidants-3659406-supplementary.pdf
